# Supplementary material for: Marine Bioactive Substances in Precision Nutrient Delivery to the Gut and Advances in Microbiome Regulation: A Narrative Review
Source: Foods. 2026 Feb 4;15(3):545. doi: 10.3390/foods15030545 (PMC12896926; doi:10.3390/foods15030545)
Supplement: Supplementary file 1 [file foods-15-00545-s001.zip]

Archive with 1 entries (1 files):
- foods-4114179-supplementary.pdf
